# Supplementary material for: Risk factors for postpartum maternal mortality and hospital readmission in low- and middle-income countries: a systematic review
Source: BMC Pregnancy Childbirth. 2023 Apr 29;23:303. doi: 10.1186/s12884-023-05459-y (PMC10148415; doi:10.1186/s12884-023-05459-y)
Supplement: Supplementary file 5 — Additional file 5. [file 12884_2023_5459_MOESM5_ESM.xlsx]

## Sheet: Full extraction
Study #	Reviewer #1	Reviewer #2	Study characterisitcs	Study #	Study characteristics							Population						Postpartum mortality outcomes							Postpartum readmission outcomes
			Title		Title	Author	Year	Country/Region	Study Period	Study Design	Place of delivery: Facility vs community birth	Inclusion Criteria	Exclusion Criteria	Description (general, disease-specific, etc)	Follow-up method	Lost to follow-up (N)	Duration of follow-up	Total cohort (N)	Maternal deaths (N)	Comparator (N)	Timing of death	Location of death	Risk Factors (definition, information for 2x2 table)	Rate of postpartum mortality	Total cohort (N)	Readmissions (N)	Comparator (N)	Risk Factors (definition, information for 2x2 table)	Rate of postpartum readmission
1	Marianne	Nicola	HIV Infection and risk of postpartum infection, complications and mortality in rural Uganda	1	HIV Infection and risk of postpartum infection, complications and mortality in rural Uganda	Bebell	2018	Uganda/Western Uganda, Mbarara	Mar-Oct 2015	Prospective Cohort Study	Not reported	All women presenting to MRRH maternity ward in labor for delivery or for care within 42 days postpartum	Did not speak English or Runyankole, declined consent, or were incapacitated and next-of-kin declined surrogate consent	Obstetric admissions: febrile and hypothemic + controls	Followed by nurses in facility	4 withdrew	42 days postpartum								1785	8 (1.7%)/215	23 (0.6%)/1570	HIV-uninfected vs HIV-infected (p=0.01)	31/1785 = 1.74%
3	Marianne	Nicola	A prospective study of maternal, fetal and neonatal outcomes in the setting of cesarean section in low- and middle-income countries	2	A prospective study of maternal, fetal and neonatal outcomes in the setting of cesarean section in low- and middle-income countries	Harrison	2017	Guatemala/Chimaltenango, India/Nagpur and Karnataka, Pakistan/Thatta, DRC/Equateur, Zambia/Lusaka, Kenya/Western	01 Jan 2010 - Dec 2015, DRC initiated enrollment in 2014	Prospective Cohort Study	Anywhere: home, health clinic or hospital (we don't specifically know place of birth among postpartum deaths though)	all pregnancies by 20 weeks		general	Not reported	Not reported	42 days postpartum	384461 deliveries (47 308 with CS and 337 153 with VD)	232 per 100,000 (cesarean postpartum mortality) (47308 CS) = approx 110 deaths by CS	96 per 100,000 (vaginal delivery postpartum deaths) (337153 VD) = approx 324 deaths by VD	up to 42 days postpartum		cesarean vs vaginal delivery	approx 434/384461 = 0.1% =100 per 100,000 deliveries	384,461 deliveries	12.5% of cesareans = 5913	2.7% of vaginal deliveries = 9103	cesarean vs vaginal delivery	approx 15016/384461 = 3.9%
4	Marianne	Nicola	Severe maternal morbidity in a general intensive care unit in Nigeria: clinical profiles and outcomes	3	Severe maternal morbidity in a general intensive care unit in Nigeria: clinical profiles and outcomes	Igbaruma	2016	Nigeria/Edo State	Jan 2009 - Dec 2012	Prospective observational study	80.5% in secondary/tertiary facility, 7.3% in primary health facility, 12.2% in home/informal matenal setting (this is among postpartum deaths)	obstetric admission to ICU at >= 24 weeks, during labour and delivery or within 42 days	Not reported	ICU admissions	Not reported	Not reported	42 days postpartum	95 postpartum ICU admissions (94.1% of all OB ICU admissions)	41			ICU	age, marital status, referral, education, place of delivery	not reported
6	Marianne	Nicola	Determinants of post-partum maternal mortality at Queen Elizabeth Central Hospital, Blantyre, Malawi: a case-control study 2001-2002	4	Determinants of post-partum maternal mortality at Queen Elizabeth Central Hospital, Blantyre, Malawi: a case-control study 2001-2002	Kanyighe	2008	Malawi/Blantyre	Jan 2001- Dec 2002	Retrospective case-control study	Facility births	all pregnancy-related deaths in the maternity departments, controls matched by age (and selected for postpartum mothers), four controls for each maternal death	maternal deaths which occurred before and during labour were excluded. This excluded all women who died due to abortion, ectopic pregnancy	general (postpartum maternal deaths only)	Not reported	Not reported	Not reported	209 maternal deaths; 107 postpartum					cesarean (OR 7.38, 2.08 - 26.07, p=0.002)	overall postpartum mortality rate not reported, 107/209 = 51.2% postpartum death rate
8	Nicola	Marianne	Incidence of postpartum infection, outcomes and associated risk factors at Mbarara regional referral hospital in Uganda	5	Incidence of postpartum infection, outcomes and associated risk factors at Mbarara regional referral hospital in Uganda	Ngonzi	2018	Mbarara, rural Uganda	Not reported	Prospective cohort study	Not reported	Women admitted to the maternity ward for delivery or within 6 weeks postpartum; provided written informed consent; febrile, hypothermic and randomly selected sample of normothermic patients	Women who did not understand English or Runyankole; were incapacitated and their next-of-kin declined participation were excluded from the study	Obstetric admissions: febrile and hypothemic + controls	Phone call	14 (7%) of febrile/hypothermic group; in normothermic group, 2 and 6-week follow-up data was missing in 368 (22%) and 370 (22%), respectively	Follow-up at 2 weeks and 6 weeks								1913	17/205 (8%)	12/1708 (1%)	febrile or hypothermic	29/1913 = 1.52%
9	Nicola	Marianne	Assessing the role of the non-pneumatic anti-shock garment in reducing mortality from postpartum hemorrhage in Nigeria	6	Assessing the role of the non-pneumatic anti-shock garment in reducing mortality from postpartum hemorrhage in Nigeria	Ojengbede	2011	Nigeria	Mar 2004-Jan 2008	Pre/post intervention	Not reported	Women with PPH and shock: blood loss of 750 ml and at least one clinical sign of shock (sBP>100 or pulse >100 beats/min).		Women presenting to hospital with PPH	Not reported	Not reported		288	288	not reported	not reported	not reported	Table 4 has risk factors associated with mortality: parity, severity of shock*, type of facility, study phase (NASG vs pre-intervention)	31/288 = 10.76% died among all postpartum patients
10	Nicola	Marianne	Maternal morbidity and mortality associated with elective Caesarean delivery at a university hospital in Nigeria	7	Maternal morbidity and mortality associated with elective Caesarean delivery at a university hospital in Nigeria	Oladapo	2007	Sagamu, Nigeria	Jan 1990-Dec 2005	Retrospective descriptive study	Facility births			Elective Caesarean sections	Not reported			820	1(0.6%)/164 (elective CS)	2(0.3%)/656 (VD)			elective CS vs vaginal delivery	3/820 (0.37%)	820	7/164 (elective CS)	9/656 (VD)	CS vs VD (OR: 3.21, 95% CI: 1.06-9.56)	16/820 =1.95%

## Sheet: Risk Factors
Study #	Study characterisitcs				Risk Factor Calculations (with 2x2 tables)					RED = calculated by NS using reported study data
	Title	Author	Year	Outcome	Risk Factor Definition	With/without RF died/readmitted (N)	With/without RF survived/readmitted (N)	RF Estimate
1	HIV Infection and risk of postpartum infection, complications and mortality in rural Uganda	Bebell	2018	Readmission	HIV-infected vs HIV non-infected	8(1.7%)	207
						23(0.6%)	1547	OR: 2.60	p=0.01
2	A prospective study of maternal, fetal and neonatal outcomes in the setting of cesarean section in low- and middle-income countries	Harrison	2017	Readmission	cesarean vs vaginal delivery	12.5% of 47308 deliveries (5913)	87.5% (41395 deliveries)
						2.7% of 337153 deliveries (9103)	97.3% (328050 deliveries)	OR: 5.15
				Mortality	cesarean vs vaginal delivery	232 per 100,000 deliveries (approx 110/47308 CS)	approx 47198/47308
						96 per 100,000 deliveries (approx 324/337153 deliveries)	approx 336829/337153	OR: 2.42
3	Severe maternal morbidity in a general intensive care unit in Nigeria: clinical profiles and outcomes	Igbaruma	2016	Mortality	age (20-34 vs <20&>35)	26 (63.4%)
						15 (36.6%)		OR: 0.44 (0.18-1.11)
					marital status (married vs single)	38 (92.7)
						3 (7.3)		OR: 0.73 (0.26-7.02)
					referred from external site	29 (70.7)
						12 (29.3)		OR: 0.98 (0.40-2.40)
					maternal education (post-secondary vs =<secondary)	7 (17.1)
						34 (82.9)		OR: 1.39 (0.49-3.91)
					place of delivery (secondary/tertiary vs primary vs home/informal)	33 (80.5)
						3 (7.3)		OR: 0.44 (0.10-1.97)
						5 (12.2)		OR: 0.30 (0.04-2.20)
4	Determinants of post-partum maternal mortality at Queen Elizabeth Central Hospital, Blantyre, Malawi: a case-control study 2001-2002	Kanyighe	2008	Mortality	Cesarean (yes vs no)			OR: 1 (no)
								OR: 7.38 (2.08-26.07)	p=0.002
					Parity (1-3, nuliparity, >3)			OR: 1 (parity of 1-3)
								OR: 3.34 (1.46-7.66)	p=0.004
								OR: 1.37 (0.50-3.72)	p=NS
					Apgar score (6-10, 0, 1-5)			OR: 1 (Apgar score of 6-10)
								OR: 55.03 (9.09-333.2)	p=0
								OR: 1.67 (0.31-8.94)	p=NS
					Birth weight (>2.5 kg, <1.5kg, 1.5-2.5kg)			OR: 1 (>2.5kg)
								OR: 83.23 (10.24-676.2)	p<0.001
								OR: 3.51 (1.85-6.63)	p<0.001
5	Incidence of postpartum infection, outcomes and associated risk factors at Mbarara regional referral hospital in Uganda	Ngonzi	2018	Readmission	febrile (>38C) or hypothermic (<36C) vs normothermic	17	188
						12	1696	OR: 12.78	p<0.001
6	Assessing the role of the non-pneumatic anti-shock garment in reducing mortality from postpartum hemorrhage in Nigeria	Ojengbede	2011	Mortality	Parity (5 or more live births)			OR: 0.91 (0.40-2.06)	p=0.814
					Severity of shock (MAP <60 (or non-palpable BP))			OR: 6.84 (1.55-30.19)	p=0.011
7	Maternal morbidity and mortality associated with elective Caesarean delivery at a university hospital in Nigeria	Oladapo	2007	Mortality	Elective CS vs vaginal delivery	1 (0.6%)	163
						2 (0.3%)	654	OR: 2.01 (0.03-38.83)
				Readmission	Elective CS vs vaginal delivery	7 (4.3%)	157
						9 (1.4%)	647	OR: 3.21 (2.22-4.63)* (*=statistically significant)

## Sheet: OR
NGONZI
		Readmitted	Not readmitted
	Febrile/hypothermic	17	188
	Not febrile or hypothermic	12	1696
	OR	12.7801
	SE(In(OR))	0.384793
	95% CI -	6.01164
	95% CI +	27.1693
HARRISON
		Readmitted	Not readmitted
	Cesarean	5913	41395
	Vaginal delivery	9103	328050
	OR	5.14773
	SE(In(OR))	0.017498
	95% CI -	4.97417
	95% CI +	5.32734
HARRISON
		Died	Survived
	Cesarean	110	47198
	Vaginal delivery	324	336829
	OR	2.42289
	SE(In(OR))	0.11046
	95% CI -	1.95123
	95% CI +	3.00856
BEBELL
		Readmitted	Not readmitted
	HIV+	8	207
	HIV-	23	1547
	OR	2.59945
	SE(In(OR))	0.41708
	95% CI -	1.14777
	95% CI +	5.88718

## Sheet: Quality Assessment
Pulled from JAMA Network Open Rating of the Quality of the Evidence (https://jamanetwork.com/journals/jamanetworkopen/pages/instructions-for-authors/?utm_campaign=articlePDF%26utm_medium=articlePDFlink%26utm_source=articlePDF%26utm_content=jamanetworkopen.2020.0045#SecRatingsofQuality)
Quality Rating Scheme for Studies and Other Evidence
1	Properly powered and conducted randomized clinical trial; systematic review with meta-analysis
2	Well-designed controlled trial without randomization; prospective comparative cohort trial
3	Case-control studies; retrospective cohort study
4	Case series with or without intervention; cross-sectional study
5	Opinion of respected authorities; case reports
Study #	Title	Author	Year	1st rater	QA rating	2nd rater	QA rating	Final score
1	HIV Infection and risk of postpartum infection, complications and mortality in rural Uganda	Bebell	2018	NS	2	MV	2	2
2	A prospective study of maternal, fetal and neonatal outcomes in the setting of cesarean section in low- and middle-income countries	Harrison	2017	NS	2	MV	2	2
3	Severe maternal morbidity in a general intensive care unit in Nigeria: clinical profiles and outcomes	Igbaruma	2016	NS	2	MV	2	2
4	Determinants of post-partum maternal mortality at Queen Elizabeth Central Hospital, Blantyre, Malawi: a case-control study 2001-2002	Kanyighe	2008	NS	3	MV	3	3
5	Incidence of postpartum infection, outcomes and associated risk factors at Mbarara regional referral hospital in Uganda	Ngonzi	2018	NS	2	MV	2	2
6	Assessing the role of the non-pneumatic anti-shock garment in reducing mortality from postpartum hemorrhage in Nigeria	Ojengbede	2011	NS	2	MV	4	2
7	Maternal morbidity and mortality associated with elective Caesarean delivery at a university hospital in Nigeria	Oladapo	2007	NS	3	MV	3	3
				Average score:	2.28571		2.57143	2.28571
